# Supplementary material for: The Era of DAAs: Assessing the Patients’ Characteristics, Clinical Impact, and Emergence of Comorbidities in HIV/HCV-Coinfected versus HIV-Infected Individuals
Source: J Clin Med. 2024 Jul 4;13(13):3936. doi: 10.3390/jcm13133936 (PMC11242478; doi:10.3390/jcm13133936)
Supplement: Supplementary file 1 [file jcm-13-03936-s001.zip]

Archive with 1 entries (1 files):
- jcm-3055217-supplementary.pdf
